# Supplementary material for: Environmental and Circadian Regulation Combine to Shape the Rhythmic Selenoproteome
Source: Cells. 2022 Jan 20;11(3):340. doi: 10.3390/cells11030340 (PMC8834552; doi:10.3390/cells11030340)
Supplement: Supplementary file 1 [file cells-11-00340-s001.zip]

Archive with 2 entries (2 files):
- Supp Figures.pdf
- Supp Table S1.xlsx
