# Supplementary material for: Environmental and Circadian Regulation Combine to Shape the Rhythmic Selenoproteome
Source: Cells. 2022 Jan 20;11(3):340. doi: 10.3390/cells11030340 (PMC8834552; doi:10.3390/cells11030340)
Supplement: Supplementary file 1 [file cells-11-00340-s001.zip › Supp Table S1.xlsx]

## Sheet: Selenoproteome data
Identifier	p_val_LD	Absolute_Phase_LD	Amplitude_LD	Relative_Amplitude_LD	Mean _abundance_LD	0	3.5	7	10.5	14	17.5	21	24.5		p_val_LL	Period_LL	Absolute_Phase_LL	Circadian_Phase_LL	Amplitude_LL	Relative_Amplitude_LL	Mean_abundance_LL	48	51.5	55	58.5	62	65.5	69	72.5	76	79.5	83	86.5	90	93.5	97	100.5	104	107.5	111	114.5	118	121.5		Contig	Strand	Start	End	GeneType
ostta01g05530	0.529775	16.33	4975	0.785347	633478	633052	617707	664484	597348	648038	654768	620861	631567		4.99995e-05	21.68	7.88	7.11827	17667	2.72787	647647	657141	661945	670229	649038	652056	636922	645696	653956	683624	664394	639399	618753	642433	649285	649694	652675	643589	605981	622917	627293	650526	670691		chrom1	+	896127	896843	SeCys
ostta10g01410	0.0137099	3.9	3649	4.75947	76668.2	77472	86334.5	71236.5	79760.4	72262.2	72778.7	74981.3	78519.8		0.00685993	23.08	15.45	14.8577	4183	4.97946	84005.1	73789.6	74354.4	76694.1	83202.4	86271.3	90417	83183.8	80167.7	82131.9	77817.4	85424.6	84962.5	84434	88200	74819.6	84364.7	93014.5	86622.1	92240.8	91216.5	90560.1	84222.3		chrom10	+	229525	230019	SeCys
ostta01g00700	0.181948	5.24	60118	2.53462	2.37187e+06	2.4628e+06	2.37918e+06	2.28094e+06	2.70707e+06	2.12766e+06	2.24764e+06	2.41515e+06	2.35456e+06		0.00782992	22.52	14.35	13.4651	135683	6.32786	2.14422e+06	1.97815e+06	1.8988e+06	1.88659e+06	2.12222e+06	2.21581e+06	2.13854e+06	1.96417e+06	1.9491e+06	1.79541e+06	2.20813e+06	2.21152e+06	2.35058e+06	2.42514e+06	2.07361e+06	2.17057e+06	2.25446e+06	2.31952e+06	2.45721e+06	2.15372e+06	2.36853e+06	2.20332e+06	2.02764e+06		chrom1	+	103902	104765	SeCys
ostta09g01390	0.0605894	20.66	33053	2.19538	1.50557e+06	1.49818e+06	1.41092e+06	1.56013e+06	1.41961e+06	1.49835e+06	1.51797e+06	1.57348e+06	1.56592e+06		0.0117399	18.56	6.25	4.83333	17828	1.24362	1.43356e+06	1.32213e+06	1.35466e+06	1.31017e+06	1.32772e+06	1.37824e+06	1.31884e+06	1.38949e+06	1.35826e+06	1.40557e+06	1.38385e+06	1.50666e+06	1.4064e+06	1.40219e+06	1.47311e+06	1.50975e+06	1.46274e+06	1.50416e+06	1.4838e+06	1.47473e+06	1.50763e+06	1.63431e+06	1.62388e+06		chrom9	+	209217	209843	SeCys
ostta02g02950	0.0180798	19.8	17293	4.8883	353763	374981	325357	356283	324954	357992	365947	372636	351952		0.0156398	25.62	5.23	5.58303	9083	2.81565	322590	353265	340818	352719	323404	310363	323695	351952	330663	346304	314839	321705	313837	307948	297262	315854	311741	310905	305443	295588	305316	338838	324520		chrom2	+	590927	591809	SeCys
ostta08g03450	0.000249998	6.82	154095	6.31044	2.44191e+06	2.12454e+06	2.62276e+06	2.59049e+06	2.58788e+06	2.27631e+06	2.36939e+06	2.39539e+06	2.56849e+06		0.0273697	21.64	17.52	15.7972	303417	7.44381	4.0761e+06	2.92855e+06	2.91124e+06	3.26649e+06	3.41541e+06	3.3495e+06	4.62784e+06	4.25355e+06	4.02373e+06	4.34168e+06	3.69784e+06	4.38347e+06	4.44197e+06	4.42374e+06	4.91477e+06	3.7015e+06	4.27979e+06	4.23535e+06	4.63988e+06	4.69181e+06	4.67848e+06	4.32978e+06	4.13779e+06		chrom8	+	584246	584950	SeCys
ostta09g00190	0.181948	8.56	66690	3.18515	2.09378e+06	1.83849e+06	2.10874e+06	2.11284e+06	2.28662e+06	1.97007e+06	2.11189e+06	2.12855e+06	2.19299e+06		0.0273697	24.06	18.85	18.8971	198203	7.06256	2.80639e+06	2.12951e+06	2.07562e+06	2.12722e+06	2.37381e+06	2.30872e+06	2.98456e+06	2.86677e+06	2.63117e+06	2.77527e+06	2.57044e+06	2.68428e+06	2.86125e+06	2.97318e+06	3.33935e+06	2.78253e+06	3.08881e+06	3.1113e+06	2.91291e+06	3.40335e+06	3.4914e+06	3.27923e+06	2.9699e+06		chrom9	-	26686	27207	SeCys
ostta01g06300	0.122799	9.28	33862	5.89278	574635	517319	555700	617926	658525	519741	587139	562140	578592		0.0390896	24.2	17.7	17.8475	94548	10.6264	889748	531559	582936	608081	689950	719164	1.14671e+06	905846	865646	849368	880703	887897	861349	1.08204e+06	1.06791e+06	831657	1.03862e+06	1.00113e+06	922695	1.13031e+06	1.12645e+06	985108	859312		chrom1	-	1027584	1027949	SeCys
ostta09g00530	0.107599	21.53	4655	1.17847	395005	384901	387782	391578	395060	379479	403445	410915	406878		0.0625194	21.64	18.99	17.1227	24199	4.70357	514482	401059	419839	426505	439943	447708	591307	541609	526054	582764	499250	520078	513656	521408	601598	488279	526671	529259	520410	575012	563918	555969	526302		chrom9	-	75110	75678	SeCys
ostta12g02030	9.9999e-06	5.27	36853	7.31975	503473	506326	569193	527744	519662	475879	474315	459999	494667		0.101589	22.16	6.42	5.9278	14504	3.84306	377407	447890	450699	443164	464641	421315	379335	413338	420828	411498	407647	379486	344925	328936	349110	345735	337027	339392	327202	316719	323834	320480	329761		chrom12	+	340182	340994	SeCys
ostta02g02735	4.99995e-05	16.67	49769	7.91969	628421	631615	584518	581160	628163	676704	703254	618081	603871		0.101589	22.08	10.96	10.0832	21145	3.60039	587297	663834	651038	662194	642853	688949	597313	592349	625843	623614	564966	642179	563064	519062	571302	506894	576241	609966	532051	551391	493421	499976	542039		chrom2	-	561233	561919	SeCys
ostta17g00710	0.0365296	20.47	7030	1.44823	485420	483561	467893	497179	467268	477003	501159	491919	497377		0.125019	21.34	5.4	4.8015	10010	2.0517	487887	484963	490571	491968	468773	484883	473321	466512	492285	476297	484413	503459	451843	464042	508535	478878	500986	495585	477757	501775	492528	527240	516909		chrom17	+	122763	123692	SeCys
ostta01g04220	0.00814992	13.81	43087	4.52628	951929	837258	927797	931660	1.00522e+06	983852	1.01407e+06	949810	965773		0.218768	24.36	1.59	1.61385	28605	2.48648	1.15042e+06	839542	855610	906201	933014	968333	1.28336e+06	1.21144e+06	1.12056e+06	1.20184e+06	973623	1.17508e+06	1.1271e+06	1.1708e+06	1.36342e+06	1.09966e+06	1.23253e+06	1.33104e+06	1.18354e+06	1.30242e+06	1.38128e+06	1.33431e+06	1.31457e+06		chrom1	+	683598	685115	SeCys
ostta08g03600	0.000249998	22.01	17594	6.79412	258959	279807	260906	222957	252230	258870	245329	271841	279734		0.281267	25.78	3.45	3.70587	8323	3.16545	262933	245248	276816	258150	253338	262915	261639	255211	265787	257562	289797	281352	254889	272496	262453	249702	274286	259088	278102	272050	245731	255289	252620		chrom8	+	607148	607780	SeCys
ostta18g01790	0.0159098	23.55	17895	5.44142	328866	351427	343429	297751	324588	311407	316699	344590	341039		0.281267	23.28	11.44	11.0968	2364	0.623098	379395	330495	352358	362567	350296	358909	387337	365654	385078	363072	373671	424007	373199	390101	451255	349878	402966	394982	374406	453812	380080	369121	353440		chrom18	+	311288	313177	SeCys
ostta05g01540	0.196648	7.85	18698	2.59837	719605	659448	752383	710440	750352	713585	716926	705386	748319		0.406266	21.92	10.23	9.3434	8859	1.15733	765471	709869	691610	699031	754166	728331	840697	793913	806870	815842	788609	782283	772256	771281	813471	738581	755543	739642	746047	757549	796790	776621	761370		chrom5	+	234423	234956	SeCys
ostta10g02090	0.00927991	21.42	1875	27.8862	6723.77	10379.2	5330.51	4343.79	6016.48	4586.13	8725.23	6783.73	7625.07		0.656263	27.58	2.32	2.66607	655	10.0342	6527.7	8267.61	6676.06	10357.3	5866.21	6159.06	5536.62	7173.98	6822.94	6843.75	5741.29	7793.3	6155.86	5614.61	5945.2	5968.08	6253.45	7371.21	5254.28	7665.28	5543.91	3648.86	6950.49		chrom10	-	353007	353588	SeCys
ostta07g00300	0.0605894	16.51	8494	1.53624	552907	557796	576258	527621	538708	577987	587080	503140	554665		0.687513	34.22	16.37	23.3409	3383	0.552651	612140	541761	584414	639544	661509	693921	723406	682007	636843	666298	578738	636969	548775	582118	596937	554088	610778	591160	590605	616310	553177	583298	594431		chrom7	-	55616	56296	SeCys
ostta13g00280	0.669273	13.89	4368	0.722432	604624	605298	564052	640657	575546	621805	624193	573224	632220		0.750012	23.4	8.64	8.424	12953	2.15451	601203	636857	694500	722060	584064	676718	714629	684920	694467	720493	620448	600178	482836	528108	583050	540187	546725	577092	500370	573882	510642	531448	502796		chrom13	+	46716	47535	SeCys
ostta10g00035	0.105719	22.5	15541	10.7364	144751	176840	140087	99401.2	159766	146286	103482	177489	154654		0.781262	21.82	18.06	16.4196	5525	4.0322	137022	179477	178494	163311	126626	157793	98574.7	107815	146961	84155.3	124543	159788	133224	137887	149780	125711	163096	154681	121941	144643	124606	108747	122630		chrom10	-	11133	11567	SeCys
ostta03g04910	0.105719	16.45	2036	1.78946	113777	112748	120561	102627	112597	127363	108334	112887	113101		0.843762	17.8	5.12	3.79733	1399	1.22022	114652	120730	126819	114490	117263	105016	107196	117782	113631	109820	117033	103218	119296	117407	106774	114313	117348	115815	117113	112347	115610	113875	119440		chrom3	+	810877	811485	SeCys
ostta14g01560	ND	ND	ND	ND	41401.9		37127.8	44298.5	38969.6	43044.2	43569.5				0.0312697	25.66	8.77	9.37659	767	1.85474	41353.5				38882.3	43846.3	43809.1	41106.8		44502.6	37110.5		41306.6	40311.5		43627.1	41537	38941.5	37700.2		41433	41662.6	44525.4		chrom14	+	284344	284625	SeCys
ostta09g01720	ND	ND	ND	ND	1576.57	1712.13		1262.45		1279.39	1657.62	1294.22	2253.64		0.0625194	22.04	18.84	17.3014	265.2	9.57196	2770.59	2221.2	3106.33	2306.68		3175.55	2955.13	2645.06	3092.41	2291.69		3328.99			2995.02			3081.5		3252.83		2424.7	1911.18		chrom9	-	254467	255075	SeCys
ostta04g01370	ND	ND	ND	ND	68795.3	62565.5						67750.6	76069.9		ND	ND	ND	ND	ND	ND	77943.5	67408.7	74219.9	71298.3					82320.1			67877.7			84124.7					98354.8					chrom4	-	245463	245840	SeCys
[truncated: 34 more columns]

## Sheet: Transcriptome data
Identifier	p_val	Absolute_Phase	Amplitude	Mean_abundance	Realtive_amplitude	0	3	6	9	12	15	18	21	24	27	30	33	36	39	42	45	48	51	54	57	60	63	66	69	72	Contig	Strand	Start	End	GeneType	description	GO-labels	protein domains	Transit peptide prediction	Length (number of amino acids)	Expect number of transmembrane amino cids	% of amino acids in the protein that are expected to be transmembrane	Number of transmembrane amino acids in the first 60 amino acids	Number of predicted transmembrane helices	Topology	Molecular Weight (kDa)	Isoelectric point, pH	kappa (intrinsic order)	uversky hydropathy value
ostta01g04220	9.9999e-06	2.34	0.57	0.920746	61.9064	0.8	0.8	0.29	-0.13	-0.29	-0.66	-0.51	-0.19	0.41	0.5	0.13	-0.49	-0.71	-1.09	-1.08	-0.68	0.37	0.37	0.05	-0.6	-0.59	-1.05	-1.13	-0.88	-0.06	chrom1	+	683598	685115	SeCys	Thioredoxin reductase	GO:0055114;GO:0016491		OTHER	505	0.17	0.0336634	0.04	0	o	54.83	5.17
ostta03g04910	9.9999e-06	18.89	0.28	0.830097	33.731	-0.13	-0.11	-0.62	-0.62	-0.39	0.25	0.27	-0.15	-0.05	-0.39	-0.83	-0.93	-0.38	0.22	0.11	-0.26	-0.02	-0.24	-0.77	-0.73	-0.47	0.28	0.13	-0.18	-0.15	chrom3	+	810877	811485	SeCys	Selenoprotein T	GO:0008430;GO:0045454	IPR019389: Selenoprotein T; IPR011893: Selenoprotein, Rdx type; IPR012336: Thioredoxin-like fold	mTP	202	52.48	25.9802	9.86	2	i113-130o150-172i	21.47	9.98
ostta04g01370	9.9999e-06	2.86	0.7	1.08062	64.7777	0.11	0.67	0.37	0.28	-0.37	-0.77	-0.57	0.22	0.21	0.82	0.44	-0.04	-0.73	-1.53	-1.15	0.27	0.21	1.03	0.39	0.1	-0.87	-1.45	-1.23	0.28	-0.02	chrom4	-	245463	245840	SeCys	Selenoprotein M		PTHR13077: FAMILY NOT NAMED; PS51257: PROKAR_LIPOPROTEIN; IPR014912: Sep15/SelM redox; IPR012336: Thioredoxin-like fold	SP	125	21.04	16.832	21.04	1	i12-34o	13.83	7.51
ostta05g01540	9.9999e-06	21.26	1.19	1.07904	110.283	0.88	-0.59	-2.03	-2.42	-1.53	-0.9	-0.7	-0.38	1.04	-0.03	-2.63	-2.48	-1.11	-0.06	0.66	0.75	1.18	-0.16	-2.2	-1.88	-1.16	-0.06	0.54	0.7	1.21	chrom5	+	234423	234956	SeCys	Glutathione peroxidase B	GO:0006979;GO:0004602;GO:0055114	IPR000889: Glutathione peroxidase; IPR012336: Thioredoxin-like fold	OTHER	177	0	0	0	0	o	19.12	7.5
ostta07g00300	9.9999e-06	7.68	0.78	0.836424	93.2541	-1.03	0.26	0.5	0.4	-0.37	-0.61	-0.82	-1.03	-1.45	0.04	0.7	0.74	-0.05	-1.04	-1.76	-2.08	-1.33	0.17	0.57	0.51	0.26	-1	-1.6	-2.1	-1.49	chrom7	-	55616	56296	SeCys	Glutathione peroxidase D		IPR012336: Thioredoxin-like fold; IPR000889: Glutathione peroxidase	OTHER	226	0	0	0	0	o	25.45	8.56
ostta08g03450	8.99991e-05	21.46	0.63	0.838919	75.0966	0.14	0.45	-2.69	-4.37	-3.45	-0.41	0.33	0.22	0.05	0.63	-2.9	-3.77	-2.74	-0.09	0.32	0.26	-0.06	0.78	-2.7	-3.54	-2.78	0.14	0.37	0.4	-0.21	chrom8	+	584246	584950	SeCys	glutathione peroxidase A	GO:0006979;GO:0004602;GO:0055114	IPR012336: Thioredoxin-like fold; IPR000889: Glutathione peroxidase	mTP	234	0.01	0.0042735	0	0	o	25.92	9.49
ostta08g03600	9.9999e-06	19.21	0.64	0.963408	66.4309	0.05	-1.04	-1.48	-1.35	-0.42	-0.09	0.47	0.35	0.16		-1.9	-1.55	-0.48	0.04	0.5	0.35	0.4	0.36	-1.89	-1.28	-0.56	0.27	0.55	0.61	0.45	chrom8	+	607148	607780	SeCys	unnamed product			OTHER	210	41.61	19.8143	0	0	o	22.31	10.67
ostta09g00190	9.9999e-06	9.91	0.7	0.858708	81.5178	-1.17	0.03	0.27	0.22	0.57	0.54	-0.21	-2.14	-2.83	-0.1	0.16	0.18	0.29	0.02	-1.13	-3.58	-2.98	0.07	0.24	0.31	0.4	0.25	-0.72	-3.14	-2.95	chrom9	-	26686	27207	SeCys	Peroxiredoxin	GO:0016491	PTHR10430: PEROXIREDOXIN; IPR013740: Redoxin; IPR012336: Thioredoxin-like fold	OTHER	173	0.99	0.572254	0.95	0	o	18.24	4.95
ostta09g00530	9.9999e-06	18.94	1.14	1.29247	88.203	-0.46	-0.53	-0.81	-0.88	-0.51	0.57	1.31	0.98	-0.68	-0.4	-0.85	-1.02	-0.7	0.59	1.1	0.6	-0.6	0.09	-0.76	-0.69	-0.46	0.97	1.29	0.91	-0.91	chrom9	-	75110	75678	SeCys	glutathione peroxidase C	GO:0006979;GO:0004602;GO:0055114	IPR012336: Thioredoxin-like fold; IPR000889: Glutathione peroxidase	OTHER	157	1.66	1.05732	1.47	0	o	16.63	5.02
ostta09g01720	0.0168598	9.4	0.09	0.991975	9.07281	-0.11	0.55	0.36	0.25	-0.02	0.14	0.38	-0.07	-0.69	0.32	0.23	-0.18	-0.21	0.03	-0.08	-0.25	-0.89	0.5	0.02	-0.42	-0.25	0.02	-0.05	-0.27	-1.82	chrom9	-	254467	255075	SeCys	Methionine sulfoxide reductase A	GO:0008113;GO:0055114	PTHR10173: METHIONINE SULFOXIDE REDUCTASE; IPR002569: Peptide methionine sulphoxide reductase MsrA	mTP	202	0.01	0.0049505	0.01	0	o	22.2	8.59
ostta10g02090	9.9999e-06	13.91	0.53	0.848274	62.4798	-1.23	-0.81	-0.49	-0.31	0.02	0.36	0.32	0.2	-1.31	-1.14	-0.34	-0.6	0.45	0.33	0.02	-0.24	-1.14	-1.1	-0.35	-0.44	0.64	0.21	0.13	-0.03	-1.54	chrom10	-	353007	353588	SeCys	membrane selenoprotein			OTHER	193	71.12	36.8497	30.55	3	i13-35o55-73i136-158o	20.31	8.41
ostta12g02030	9.9999e-06	21.35	1.14	0.972603	117.211	0.57	-0.49	-3.03	-4.97	-4.12	-0.54	0.32	0.71	0.8	-0.3	-3.81	-5.21	-4.04	-0.13	0.35	0.87	0.83	-0.21	-3.65	-4.93	-4.77	-0.16	0.39	0.98	0.71	chrom12	+	340182	340994	SeCys	Protein disulfide isomerases 2		IPR001853: DSBA-like thioredoxin domain; IPR012336: Thioredoxin-like fold	OTHER	270	0.05	0.0185185	0.03	0	o	30.32	9.51
ostta13g00280	9.9999e-06	12.17	1.13	1.01858	110.939	-3.45	-3.15	-0.44	0.76	0.55	0.75	0.02	-1.82	-3.3	-2.84	0.04	1.11	0.61	0.72	0.17	-1.53	-3.66	-3.07	-0.26	0.73	0.56	0.63	0.27	-1.56	-3.19	chrom13	+	46716	47535	SeCys	Protein disulfide isomerases 3			OTHER	238	0.08	0.0336134	0.08	0	o	26.96	5.11
ostta17g00710	0.0683093	7.18	0.14	1.05749	13.2389	0.16	0.72	0.15	0.23	-0.24	0.27	0.44	-0.04	-0.62	0.17	0.24	0.12	-0.52	0.07	-0.11	-0.47	-0.68	0.23	0.37	0.33	-0.51	0.13	0.17	-0.27	-0.55	chrom17	+	122763	123692	SeCys	SAM dependent methyltransferase	GO:0005829;GO:0030791	IPR025714: Methyltransferase domain; SSF53335: S-adenosyl-L-methionine-dependent methyltransferases; IPR026669: Arsenite methyltransferase; G3DSA:3.40.50.150: no description; PTHR10108: METHYLTRANSFERASE	OTHER	309	0.01	0.00323625	0	0	o	33.1	5.89
ostta18g01790	9.9999e-06	4.94	0.88	1.20852	72.8161	1.09	0.43	0.28	0.1	0.17	-0.31	-1.21	-1.13	0.64	1.13	0.2	-0.09	0.31	-0.47	-1.38	-1.82	0.78	1.08	0.13	-0.25	0.2	-0.4	-1.49	-1.8	0.63	chrom18	+	311288	313177	SeCys	Selenoprotein O			OTHER	629	0.02	0.00317965	0	0	o	69.1	6.11
[truncated: 22 more columns]
